# Supplementary material for: Current applications and outcomes of AI-driven adaptive learning systems in physical rehabilitation science education: A scoping review protocol
Source: PLoS One. 2025 Jun 11;20(6):e0325649. doi: 10.1371/journal.pone.0325649 (PMC12157232; doi:10.1371/journal.pone.0325649)
Supplement: S1 Appendix — (ZIP) [file pone.0325649.s001.zip]

Archive with 4 entries (4 files):
- PRISMA-P-checklist.docx
- __MACOSX/._PRISMA-P-checklist.docx
- PRISMA-ScR- AI models in education.docx
- __MACOSX/._PRISMA-ScR- AI models in education.docx
